# Supplementary material for: Microbial Involvement in Carbon Transformation via CH4 and CO2 in Saline Sedimentary Pool
Source: Biology (Basel). 2021 Aug 17;10(8):792. doi: 10.3390/biology10080792 (PMC8389658; doi:10.3390/biology10080792)
Supplement: Supplementary file 1 [file biology-10-00792-s001.zip]

Archive with 1 entries (1 files):
- biology-1303819-supplementary.pdf
